# Supplementary material for: GO-TiO2 as a Highly Performant Photocatalyst Maximized by Proper Parameters Selection
Source: Int J Environ Res Public Health. 2022 Sep 20;19(19):11874. doi: 10.3390/ijerph191911874 (PMC9565788; doi:10.3390/ijerph191911874)
Supplement: Supplementary file 1 [file ijerph-19-11874-s001.zip]

Archive with 1 entries (1 files):
- ijerph-1835878-supplementary.pdf
